# Supplementary material for: Single-cell RNA sequencing highlights the role of inflammatory cancer-associated fibroblasts in bladder urothelial carcinoma
Source: Nat Commun. 2020 Oct 8;11:5077. doi: 10.1038/s41467-020-18916-5 (PMC7545162; doi:10.1038/s41467-020-18916-5)
Supplement: Supplementary file 2 — Supplementary Software 1 [file 41467_2020_18916_MOESM2_ESM.zip]

Archive with 6 entries (6 files):
- ui.R
- all_cell_filtered_CellView.Rds
- Fibroblast_CellView2.Rds
- Myeloid_CellView.Rds
- README.txt
- server.R
