# Supplementary material for: Single-cell RNA sequencing highlights the role of inflammatory cancer-associated fibroblasts in bladder urothelial carcinoma
Source: Nat Commun. 2020 Oct 8;11:5077. doi: 10.1038/s41467-020-18916-5 (PMC7545162; doi:10.1038/s41467-020-18916-5)
Supplement: Supplementary file 2 — Supplementary Software 1 [file 41467_2020_18916_MOESM2_ESM.zip › README.txt]

With all the files in the same path, .Rds file could easily be used by one line of code:

install.packages("shiny")
install.packages('plotly')
install.packages('shinythemes')
install.packages('ggplot2')
install.packages('DT')
install.packages("pheatmap")
install.packages("threejs")
install.packages("sm")
install.packages("RColorBrewer")
install.packages("mclust")
install.packages("reshape")
install.packages("edgeR")

runApp("./")

######################
For the Myeloid lineage, the number for each cluster correspond to one cell type in this paper as listed below:
1: CD1C+ DC; 2: TAM; 3: proliferating myeloid; 4: Doublets(Epithelial); 5: Doublets(Endothelial); 6: Cross-presenting DC; 7: Monocyte; 8: LAMP3+ DC; 9: B cell.

For the Fibroblast lineage:
Numbers of each cluster is the same as shown in Figure 3A.

For the over view of all cells:
1: Myeloids; 2: Epithelial; 3: mCAF; 4: iCAF; 5: Endothelial; 6: T cell; 7: B cell; 8: Mast cell
